# Supplementary material for: Integrated Biological Experiments and Proteomic Analyses of Nicotiana tabacum Xylem Sap Revealed the Host Response to Tomato Spotted Wilt Orthotospovirus Infection
Source: Int J Mol Sci. 2024 Oct 10;25(20):10907. doi: 10.3390/ijms252010907 (PMC11507450; doi:10.3390/ijms252010907)
Supplement: Supplementary file 1 [file ijms-25-10907-s001.zip]

Archive with 1 entries (1 files):
- ijms-3210688-supplementary.pdf
